# Supplementary material for: Construction of a nomogram model to predict the risk of retinopathy of prematurity reactivate after intravitreal anti-vascular endothelial growth factor therapy: a retrospective study
Source: Front Pediatr. 2025 Jan 7;12:1440437. doi: 10.3389/fped.2024.1440437 (PMC11747279; doi:10.3389/fped.2024.1440437)
Supplement: Supplementary file 2 [file Datasheet1.csv]

Status	ID	Sex	GA	BWg	Conception_mode	Delivery_mode	Multiple_pregnancy	Gestational_hypertension	GDM	Chorioamnionitis	Asphyxia	NEC	RDS	BPD	Sepsis	Pneumonia	Intracranial_hemorrhage	PDA	2_or_more_PS	Oxygen_inhalation_duration	Invasive_ventilator_duration	non_invasive_ventilator_duration	Erythrocyte_transfusion_times	Erythrocyte_transfusion_volume	HGB	HCT	PLT	PCT	Zone_preoperative_screening	Stage_preoperative_screening	Plus_preoperative_screening	Bleed_preoperative_screening	Surgical_medication	Zone_postoperative_screening	Stage_postoperative_screening	Plus_postoperative_screening	Bleed_postoperative_screening
0	a1001	0	28.29	1000	1	1	0	1	0	0	1	0	1	1	1	0	1	0	0	25	0	12	1	30	128.1	0.397	257	0.22	2	2	0	0	1	1	3	2	1
0	a1002	1	27.57	900	1	0	0	0	0	0	0	0	1	0	1	0	1	0	0	35	0	35	4	120	80	0.245	141	0.14	1	3	1	0	1	1	3	0	0
0	a1003	1	29.86	1150	0	1	1	1	1	0	0	0	1	0	1	1	1	0	0	32	0	15	6	214	100.4	0.3	133	0.14	2	3	2	0	1	2	3	0	0
0	a1004	0	31.57	1500	1	1	0	1	0	0	0	0	1	0	1	1	0	0	0	7	0	5	0	0	174	0.548	269	0.26	1	3	2	0	1	1	3	0	0
0	a1005	1	29.43	960	1	1	0	1	0	0	1	0	1	1	1	1	1	0	0	41	4	17	4	90	97.4	0.299	323	0.32	2	2	1	0	1	2	2	0	0
0	a1006	1	31.14	1400	1	1	0	1	0	0	0	0	1	0	1	0	1	0	0	14	1	9	2	70	112	0.337	293	0.23	2	3	0	0	1	2	2	0	0
0	a1007	1	28.71	930	1	1	0	1	0	0	1	1	1	1	1	0	1	0	0	49	26	13	8	200	104	0.325	212	0.24	1	3	2	0	1	1	3	0	0
0	a1008	1	28	980	1	0	0	0	0	0	0	0	1	1	1	0	0	0	0	20	2	11	2	36	97	0.302	231	0.25	2	2	0	0	1	2	2	0	0
0	a1009	1	28.86	1050	1	1	0	1	0	0	1	0	1	1	1	1	0	0	0	38	0	17	3	110	107	0.333	191	0.19	2	2	0	0	1	2	2	0	0
0	a1010	1	27.86	1200	1	0	0	0	0	0	0	1	1	0	1	0	1	0	0	77	12	38	5	182	96	0.291	511	0.43	2	3	0	0	1	2	3	0	0
0	a1011	0	27.29	1150	1	0	0	0	0	0	0	0	1	1	1	1	1	0	0	40	0	28	2	66	93	0.273	301	0.29	2	3	1	0	1	1	2	0	1
0	a1012	1	29.14	840	1	1	1	0	0	0	1	1	1	0	1	0	1	0	0	36	8	19	11	268	80	0.245	99	0.1	1	3	2	0	1	2	3	0	0
0	a1013	0	36.57	1850	1	1	0	0	0	0	0	0	0	0	1	0	0	0	0	0	0	0	0	0	92	0.276	600	0.397	2	3	0	0	1	2	2	0	0
0	a1014	1	28.29	1200	1	1	0	0	0	0	0	0	1	0	1	0	1	0	0	30	0	20	4	148	133	0.402	156	0.133	1	3	0	0	1	2	2	0	0
0	a1015	1	28.57	1000	1	0	1	0	0	0	1	0	1	1	0	1	1	1	0	63	28	13	6	152	93	0.295	273	0.236	2	2	0	0	1	2	2	0	0
0	a1016	1	30.29	1350	1	1	0	1	0	0	1	0	1	0	1	0	1	0	0	12	6	6	2	70	75	0.228	344	0.282	2	3	1	0	1	2	3	0	0
0	a1017	1	29.57	1500	0	1	1	0	0	0	1	0	1	1	1	0	1	0	1	41	19	9	4	128	71	0.221	353	0.29	1	2	1	0	1	2	3	0	0
0	a1018	0	29.29	850	1	1	1	0	0	0	1	0	1	1	1	0	1	0	0	45	3	30	6	128	116.6	0.362	141	0.16	1	2	0	0	1	1	2	0	0
0	a1019	0	29.29	1340	1	1	1	0	0	0	0	0	1	1	1	0	1	1	0	38	14	13	5	154	120.1	0.377	245	0.21	1	3	0	0	1	1	2	0	0
0	a1020	0	28	1000	1	0	0	0	0	0	1	0	1	1	1	0	1	0	0	72	18	30	12	322	94.6	0.29	61	0.06	2	3	2	0	1	1	2	0	1
0	a1021	0	32.57	1030	1	1	1	0	0	0	0	0	1	0	1	0	1	0	0	18	0	17	3	92	110.2	0.31	365	0.33	1	3	1	0	1	2	3	0	0
0	a1022	1	28.29	750	1	1	0	1	0	0	1	0	1	1	1	0	1	1	1	84	7	24	12	300	112.8	0.34	140	0.15	2	3	1	0	1	1	2	0	0
0	a1023	1	33	1100	1	0	0	0	0	0	1	0	0	0	1	0	0	0	0	10.5	0.5	10	2	56	92.1	0.281	283	0.28	2	0	0	0	1	3	0	0	0
0	a1024	1	28.57	1400	1	0	0	0	0	0	0	1	1	0	0	0	1	1	0	31	2	11	6	196	117	0.345	334	0.33	2	3	0	1	1	2	2	0	0
0	a1025	0	28.86	800	1	1	0	1	0	0	0	0	1	1	1	0	1	0	0	52	18	10	10	188	108	0.318	291	0.28	2	2	1	0	1	2	1	0	0
0	a1026	1	30.14	1130	0	1	1	0	0	0	0	0	1	1	1	0	1	1	0	44	6	29	5	128	128	0.384	250	0.27	1	3	1	0	1	2	3	0	0
0	a1027	0	25.71	1000	0	0	0	0	0	0	1	0	1	1	1	1	1	1	0	57	13	38	5	106	116	0.367	261	0.24	1	3	1	0	1	1	3	0	0
0	a1028	1	27	700	0	1	1	1	0	0	1	0	1	1	1	1	1	1	1	62	17	37	9	188	110	0.342	136	0.131	1	3	1	0	1	1	2	0	0
0	a1029	1	27	820	0	1	1	1	0	0	1	0	1	1	1	1	1	1	0	99	51	17	15	360	125	0.39	42	0.04	1	2	1	0	1	2	2	0	0
0	a1030	1	29.14	1350	0	0	1	0	1	0	1	0	1	1	1	0	1	0	1	30	1	11	5	146	103	0.32	204	0.221	1	2	1	0	1	2	1	0	0
0	a1031	0	26.43	800	1	1	0	1	0	0	1	1	1	1	1	1	1	1	1	50	12	20	9	212	123	0.402	211	0.21	1	2	1	0	1	1	2	1	0
0	a1032	1	29	900	1	1	0	1	0	0	0	1	1	0	1	0	1	0	1	66	28	28	12	320	104	0.334	369	0.376	2	1	0	0	1	2	2	0	0
0	a1033	1	29.71	1150	1	0	0	0	0	0	0	0	1	0	1	0	1	0	0	23	0	17	7	234	123	0.396	129	0.142	1	2	2	1	1	2	1	0	0
0	a1034	1	28.71	1250	1	0	0	0	0	0	1	0	1	1	1	0	1	0	0	26	2	13	5	156	107	0.335	229	0.199	1	3	1	0	1	1	2	0	0
0	a1035	1	28.86	1150	1	0	0	0	0	0	1	1	1	1	1	0	1	1	0	103	11	35	18	628	119	0.363	121	0.12	1	3	1	0	1	1	3	0	0
0	a1036	1	27.86	1110	1	0	0	0	0	1	1	1	1	1	1	0	1	0	0	58	18	31	13	452	122	0.369	182	0.19	2	2	1	0	1	2	1	0	0
0	a1037	0	29.71	1070	1	1	1	0	0	0	1	1	1	0	1	0	1	1	1	29	3	12	5	146	106	0.314	380	0.4	2	2	2	0	1	2	1	0	0
0	a1038	1	29.29	900	1	1	0	1	0	0	1	0	1	1	1	0	1	0	1	57	8	35	11	302	114	0.342	271	0.25	2	2	1	0	1	2	1	0	0
0	a1039	1	27.57	1150	1	0	0	0	0	0	1	0	1	1	1	0	1	0	0	60	0	51	6	174	101	0.306	271	0.31	2	2	1	0	1	2	1	0	0
0	a1040	0	29.57	870	1	0	0	0	0	0	0	0	1	1	0	1	1	1	0	38	0	23	5	118	117	0.347	82	0.08	1	2	1	0	1	2	1	0	0
0	a1041	0	30.43	1100	1	1	0	1	0	0	0	0	1	0	1	0	1	0	0	29	0	29	2	52	115	0.356	289	0.258	1	2	1	0	1	2	3	2	0
0	a1042	1	27.57	550	1	1	0	1	0	0	1	0	1	1	1	1	0	0	0	67	12	45	15	315.4	94.4	0.287	144	0.15	1	2	1	0	1	2	2	0	0
0	a1043	1	27.86	1200	1	0	0	0	1	0	0	0	1	1	1	1	1	0	0	53	13	13	8	268	122	0.389	267	0.22	1	3	1	0		2	2	0	0
0	a1044	0	26.43	1030	1	0	0	0	0	0	0	0	1	1	1	0	1	1	0	57	16	25	10	294	102.7	0.312	348	0.32	1	2	1	0	1	1	2	2	0
0	a1045	1	28.29	1050	1	1	0	1	0	0	1	0	1	0	1	0	1	1	0	19	9	7	14	414	114.5	0.345	233	0.24	2	1	0	0	1	2	2	0	0
0	a1046	1	28.14	1250	0	0	1	0	1	0	0	0	1	1	0	1	1	1	1	49	24	12	8	368	108.4	0.328	320	0.29	2	2	2	0	1	2	2	0	0
0	a1047	1	30.43	1130	1	1	0	1	0	0	0	0	1	1	1	0	1	0	0	34	4	9	6	176	131.4	0.401	238	0.23	2	2	2	0	1	1	2	2	0
0	a1048	1	28.71	1180	1	0	0	0	0	0	1	0	1	1	1	0	1	1	0	38	14	12	8	234	101.3	0.306	295	0.24	1	3	1	0	1	1	3	0	0
0	a1049	1	29.43	1350	1	1	0	0	0	0	0	0	1	0	1	0	1	0	0	38	8	20	5	136	119.3	0.362	210	0.2	1	1	1	0	1	1	1	0	0
0	a1050	0	28.71	830	0	1	0	1	0	0	1	0	1	0	0	0	1	1	0	44	21	14	9	218	92.5	0.287	125	0.14	1	3	2	0	1	1	3	0	0
0	a1051	1	28.43	1100	0	1	1	0	1	0	1	0	1	1	1	0	0	0	0	66	2	20	11	362	94	0.278	163	0.14	2	3	2	0	2	2	3	0	0
0	a1052	1	26.29	850	0	0	0	0	1	0	0	1	1	0	1	0	1	1	0	61	25	14	13	276	117	0.358	336	0.33	1	3	1	0	1	1	2	0	0
0	a1053	1	25.43	900	0	0	0	0	0	0	1	0	1	1	1	0	1	1	1	61	13	39	8	142	81.5	0.246	466	0.39	1	2	1	0	2	1	2	0	0
0	a1054	1	27.14	700	1	1	0	1	0	0	1	0	1	0	1	0	1	1	0	46	5	34	7	114	91	0.281	217	0.21	2	2	1	0	1	2	1	0	0
0	a1055	0	27.71	950	1	1	0	1	0	0	0	0	1	1	1	0	1	1	1	89	8	39	11	342	114	0.343	307	0.36	2	3	2	0	1	2	2	0	0
0	a1056	0	26.14	900	1	0	0	0	0	0	1	0	1	0	1	0	1	1	0	57	3	33	8	224	119.1	0.362	337	0.31	1	2	1	0	2	1	1	0	0
0	a1057	1	29.43	900	1	1	0	1	0	0	0	1	1	1	1	0	1	0	0	41	2	28	7	174	85	0.26	268	0.25	2	3	1	0	2	2	3	0	0
0	a1058	1	27.71	800	1	1	0	1	0	0	0	0	1	1	1	0	1	0	1	53	9	41	5	110	105	0.332	515	0.42	2	3	0	0	2	2	2	0	0
0	a1059	1	27.43	1050	1	0	0	0	0	0	1	0	1	1	1	1	1	1	0	33	7	14	5	114	106.6	0.337	270	0.27	2	2	2	0	2	2	2	0	0
0	a1060	1	31.29	1180	1	1	0	1	0	0	0	0	1	0	1	0	0	0	0	21	0	21	0	0	82.3	0.245	311	0.29	2	3	2	0	2	2	0	0	0
0	a1061	0	27.86	1150	0	0	1	0	1	0	1	0	1	1	1	0	1	1	0	54	5	19	7	218	103	0.313	390	0.4	2	3	2	0	2	2	2	0	0
0	a1062	0	30	1100	1	1	0	1	0	0	0	0	1	1	1	0	1	1	0	48	8	25	6	196	95	0.293	276	0.27	2	3	1	0	2	2	2	0	0
0	a1063	0	27.57	1050	0	0	0	0	0	0	0	0	1	1	0	1	1	0	0	42	0	33	5	114	74.6	0.217	316	0.25	2	3	0	0	2	2	2	0	0
0	a1064	1	28.71	1100	1	1	0	1	1	0	1	0	1	1	0	1	1	1	1	26	6	9	3	72	97	0.307	434	0.49	2	3	2	0	2	2	1	0	0
0	a1065	0	29.29	1300	1	1	0	0	0	0	0	0	1	0	1	0	0	0	0	23	0	15	1	24	99	0.286	289	0.25	2	2	0	0	2	2	2	0	0
0	a1066	1	27	950	1	0	0	0	1	0	1	0	1	1	1	0	1	1	1	45	1	35	2	50	105	0.311	364	0.36	1	3	2	0	1	2	2	0	0
0	a1067	1	30.86	1450	1	1	0	1	0	0	0	0	1	0	1	0	1	0	1	24	1	17	2	98	81.5	0.239	448	0.34	2	3	2	0	2	2	2	0	0
0	a1068	0	26.86	1000	0	0	1	0	0	0	0	0	1	1	1	0	1	1	0	51	8	25	7	216	99	0.328	115	0.13	2	3	2	0	2	2	1	0	0
0	a1069	1	26.86	1050	0	0	1	0	0	0	0	0	1	1	1	0	1	1	0	56	4	33	4	126	112	0.353	270	0.26	2	3	2	0	2	2	2	0	0
0	a1070	0	28.14	750	1	1	0	1	0	0	0	0	1	1	1	1	1	1	0	65	0	37	7	146	93	0.304	356	0.35	2	3	1	0	2	2	0	0	0
0	a1071	1	31.43	1470	0	1	1	1	0	0	0	0	1	0	1	0	1	0	0	16	0	13	1	40	94.5	0.279	308	0.28	1	1	1	1	2	1	1	0	0
0	a1072	1	27.86	1100	0	0	1	0	0	0	1	0	1	1	1	0	1	1	1	107	13	40	10	268	131	0.386	87	0.07	1	2	2	0	3	1	2	0	0
0	a1073	1	27.14	930	1	1	0	0	0	0	0	0	1	1	1	0	1	1	0	70	23	11	9	248	108.2	0.351	154	0.14	2	2	2	0	2	2	2	2	0
0	a1074	0	30.43	780	1	1	0	1	1	0	0	1	1	1	1	0	1	1	0	42	14	5	11	248	99	0.28	309	0.28	2	2	0	0	2	2	3	1	0
0	a1075	0	25.71	600	0	1	0	1	0	0	1	0	1	1	1	0	1	0	1	111	48	32	15	374	113	0.352	153	0.16	2	3	2	0	1	1	3	0	0
0	a1076	0	30.57	1150	0	1	1	0	0	0	0	0	1	0	0	0	1	0	0	13	0	13	2	58	98.4	0.299	366	0.3	2	3	0	0	2	1	3	2	0
0	a1077	1	27.86	1000	1	1	0	0	0	0	0	0	1	1	1	1	1	1	0	65	30	33	9	244	97	0.294	429	0.43	2	2	0	0	2	2	2	0	0
0	a1078	1	26.43	1050	1	1	0	0	0	0	0	0	1	1	1	1	1	1	1	75	30	10	10	308	102	0.308	193	0.21	2	3	0	0	2	2	1	0	0
0	a1079	1	27.43	950	0	0	1	0	0	0	1	0	1	1	1	0	1	1	1	54	3	20	6	164	107	0.339	274	0.31	1	2	2	1	2	2	0	0	1
0	a1080	1	28.86	1000	1	0	1	0	0	0	1	1	1	1	1	1	1	0	1	67	26	20	5	126	131	0.388	491	0.48	2	3	0	0	1	2	0	0	0
0	a1081	0	30	1200	1	1	0	1	0	0	0	0	1	0	0	0	0	0	0	9	0	9	1	40	79	0.237	376	0.4	2	2	0	0	2	2	1	0	0
0	a1082	0	31.14	870	0	1	1	1	1	0	0	0	1	1	1	0	1	1	1	68	18	19	6	182	103	0.332	211	0.24	1	2	1	0	2	2	0	0	0
0	a1083	0	28	800	1	1	0	1	0	0	1	0	1	0	0	0	1	0	1	46	7	15	4	89	104	0.319	377	0.43	2	2	0	0	2	2	2	0	0
0	a1084	0	29.71	880	1	1	0	1	0	0	0	0	1	1	1	0	1	0	0	28	2	20	2	40	77	0.239	396	0.38	2	2	0	1	2	2	2	0	0
0	a1085	1	29	1100	0	1	0	1	0	0	1	0	1	1	1	0	1	0	0	34	1	28	1	32	96	0.286	294	0.34	1	3	0	0	2	2	2	0	0
0	a1086	1	31	1500	0	1	1	0	1	0	0	0	1	0	1	1	1	1	0	31	0	29	2	58	114	0.358	541	0.5	2	3	1	0	2	2	3	0	0
0	a1087	1	31	1300	0	1	1	0	1	0	0	1	1	0	0	0	1	0	0	23	0	22	1	28	116	0.354	353	0.38	2	2	0	0	2	2	3	0	0
0	a1088	1	28.71	800	1	1	0	1	0	0	0	0	1	1	1	0	0	1	0	43	0	19	4	88	148	0.442	217	0.22	2	3	0	0	2	2	2	0	0
0	a1089	0	29.71	1050	1	1	0	1	0	0	0	1	1	1	1	0	1	1	0	37	0	37	2	46	118	0.345	504	0.47	2	2	1	0	2	2	2	0	0
0	a1090	1	28.57	1000	1	1	0	0	1	0	0	0	1	1	1	0	1	1	0	63	0	20	9	232	124	0.37	145	0.17	1	3	0	0	2	2	1	0	0
0	a1091	1	27.71	700	1	1	0	1	1	0	1	0	1	1	0	1	1	1	0	53	2	48	7	139	106.5	0.335	259	0.26	2	2	1	0	2	2	1	2	0
0	a1092	1	26.43	1000	1	0	0	0	0	0	0	0	1	1	1	0	1	0	0	29	0	15	3	78	103.2	0.313	182	0.16	2	2	0	0	2	2	2	0	0
0	a1093	1	27.29	1250	0	0	1	0	1	0	1	1	1	1	1	0	1	1	0	57	8	12	10	256	133.2	0.421	148	0.1	1	3	1	0	2	1	3	2	0
0	a1094	1	28.57	930	1	1	0	1	0	0	1	0	1	1	1	0	1	0	0	46	0	43	5	130	92	0.275	402	0.36	1	2	2	0	2	2	2	0	0
0	a1095	1	27.57	770	1	1	0	1	0	0	0	0	1	1	1	0	1	0	0	43	0	39	3	49	89.1	0.27	305	0.22	2	2	2	0	2	2	3	1	0
0	a1096	1	26.57	850	1	0	0	0	0	0	1	0	1	1	1	1	0	1	0	123	57	47	20	537	142	0.433	90	0.11	2	2	1	1	2	2	2	1	0
0	a1097	1	31	950	1	1	0	1	0	0	0	1	1	1	1	0	0	0	0	36	0	17	7	176	89	0.27	232	0.26	2	3	1	0	2	2	3	2	0
0	a1098	0	29.14	850	0	1	0	1	0	0	1	0	1	0	1	0	1	0	0	29	0	20	2	38	118.4	0.346	478	0.42	2	3	2	0	1	2	3	2	0
0	a1099	0	28.57	1300	1	1	0	0	1	0	0	0	1	0	1	1	1	0	0	21	0	20	3	124	98	0.291	242	0.24	1	1	1	1	1	1	1	0	1
0	a1100	0	27.43	1100	1	1	0	0	0	0	1	0	1	1	0	0	1	0	0	36	12	15	4	80	83.9	0.252	428	0.35	2	2	2	0	1	2	2	2	0
0	a1101	0	32.14	1050	1	1	0	1	0	0	0	1	1	0	1	0	1	0	0	25	0	9	5	130	130.2	0.385	191	0.21	2	3	1	0	2	2	3	1	0
0	a1102	1	30.29	900	1	1	0	1	0	0	0	1	1	1	0	1	1	0	0	30	0	15	9	238	95.2	0.286	97	0.1	2	3	0	0	1	2	3	2	0
0	a1103	0	26.86	800	1	0	0	0	0	0	0	1	1	1	1	0	1	1	0	64	23	31	8	170	119	0.356	180	0.17	1	3	2	0	2	2	0	0	0
0	a1104	0	27	980	1	0	0	0	0	0	1	0	1	1	1	0	1	1	0	53	25	13	12	282	119	0.375	265	0.25	2	2	2	0	2	2	1	0	0
0	a1105	1	29	1350	1	1	0	0	0	0	0	0	1	1	1	0	1	0	0	25	0	7	1	42	98.6	0.298	621	0.54	2	1	1	1	1	2	3	0	1
0	a1106	1	28.71	1150	1	1	1	0	0	0	1	0	1	0	0	1	1	1	0	29	2	11	4	96	77	0.223	322	0.28	2	3	0	0	2	2	2	0	0
0	a1107	1	28.71	1180	1	1	1	0	0	0	1	1	1	0	0	1	1	0	0	34	2	23	8	214	73.8	0.224	308	0.28	2	2	0	0	1	2	2	2	0
0	a1108	0	29.43	990	1	1	0	1	1	0	1	0	1	1	1	1	1	1	1	50	11	11	7	206	89	0.271	338	0.29	2	3	0	0	2	2	2	0	0
0	a1109	0	29.43	1100	1	1	0	1	1	0	0	0	1	0	1	0	1	0	0	22	3	18	5	154	105.5	0.317	204	0.23	1	3	1	0	1	3	3	0	0
1	a1110	1	27.29	1100	1	0	0	0	0	0	1	0	1	1	1	0	1	0	0	64	14	42	7	268	123	0.383	180	0.18	1	2	1	0	1	1	3	0	1
1	a1111	0	27.57	950	0	1	1	0	0	0	0	1	1	1	1	1	1	1	0	92	46	15	26	734	95	0..277	425	0.45	2	3	1	1	1	2	2	0	0
1	a1112	0	27	740	0	1	0	0	1	0	0	1	1	1	1	0	1	1	1	131	37	57	15	366	113	0.351	88	0.09	1	3	0	1	1	1	1	0	1
1	a1113	1	29.57	950	1	1	0	0	0	0	1	0	1	1	1	0	1	0	1	46	3	32	6	174	111	0.334	69	0.07	1	2	1	0	1	1	1	0	0
1	a1114	1	29.14	1100	1	1	0	1	0	0	0	1	1	1	1	0	1	1	1	64	17	20	11	308	120	0.37	142	0.14	1	3	0	1	1	1	1	0	0
1	a1115	1	25.71	830	0	0	0	0	0	0	1	0	1	0	1	0	1	1	1	47	7	26	8	168	101	0.308	276	0.23	1	3	1	0	1	1	2	2	0
1	a1116	1	26.43	1100	1	1	0	1	0	0	0	1	1	1	1	1	1	1	1	105	36	32	25	846	135	0.421	222	0.27	2	2	2	0	1	2	1	0	0
1	a1117	0	27	800	1	1	1	0	0	0	1	0	1	1	1	0	1	1	0	64	5	26	10	298	128	0.383	220	0.25	2	3	1	0	2	2	2	0	0
1	a1118	0	26.14	900	0	0	0	0	0	0	0	0	1	1	1	0	1	0	0	71	12	27	11	420	118.2	0.359	123	0.15	1	3	1	1	2	1	2	0	1
1	a1119	0	29.29	850	1	1	0	0	1	0	1	0	1	1	0	0	1	0	0	36	2	30	1	16	100.7	0.331	210	0.21	2	2	0	0	2	2	2	0	0
1	a1120	1	25.71	750	1	0	0	0	0	0	0	0	1	1	0	1	1	1	0	81	25	47	11	231	104	0.321	330	0.29	1	3	2	0	1	1	2	0	0
1	a1121	1	27.14	1150	1	1	0	0	0	0	0	0	1	1	1	0	1	1	0	43	6	26	3	74	92.4	0.284	459	0.39	1	2	1	0	2	1	2	1	0
1	a1122	1	26	900	0	1	0	0	0	0	1	0	1	1	1	0	1	0	1	68	4	24	9	215	85	0.255	238	0.27	1	2	1	1	2	1	2	2	0
1	a1123	1	26	710	1	0	1	0	0	0	1	0	1	1	1	1	1	1	1	77	42	9	13	246	122	0.388	166	0.15	2	3	2	0	2	2	1	0	0
1	a1124	0	25.29	750	1	0	1	0	0	0	0	0	1	1	1	0	1	1	1	93	26	40	13	289	105	0.322	30	0.03	1	2	1	0	2	1	2	0	0
0	a1125	0	33.71	1750	1	1	0	0	1	0	1	0	1	0	1	0	1	1	0	3	1	2	0	0	159	0.454	70	0.06	2	2	1	0	1	2	0	1	1
0	a1126	1	26.71	1000	1	0	0	0	0	0	0	0	1	1	0	1	1	0	1	12	28	49	1	60	99.6	0.297	222	0.19	2	2	2	2	3	2	1	0	0
0	a1127	1	30.86	1700	0	0	1	0	0	0	0	0	1	0	0	1	0	0	0	5	0	3	1	40	108	0.324	438	0.41	2	2	1	0	2	3	1	0	0
1	a1128	0	28.86	1100	1	0	0	0	0	0	0	0	1	0	0	0	1	0	0	9	0	21	5	148	110.4	0.325	233	0.21	2	3	1	0	3	2	2	0	0
0	a1129	1	33.43	1550	1	1	1	1	1	0	0	0	1	0	1	0	0	0	0	0	0	3	0	0	96	0.282	172	0.2	1	1	2	1	3	1	1	0	0
0	a1130	1	25.57	780	1	0	0	0	0	0	1	0	1	1	1	1	1	1	1	32	44	6	9	224	114	0.339	422	0.3	2	3	1	0	3	1	2	1	0
0	a1131	1	28.57	950	1	1	0	0	0	0	1	0	1	1	1	0	1	0	1	15	7	30	10	210	91	0.272	352	0.32	2	2	2	0	1	2	2	0	0
0	a1132	1	26.86	650	1	1	0	1	0	0	1	0	1	1	1	0	1	0	1	5	29	30	7	186	105	0.312	339	0.31	2	3	0	0	2	2	2	0	0
0	a1133	0	27	1000	1	0	0	0	0	0	1	0	1	1	1	0	0	0	0	34	0	39	12	274	107	0.315	241	0.23	2	2	2	0	3	2	2	0	0
0	a1134	1	27.86	780	1	1	0	1	0	0	1	0	1	1	1	0	0	1	0	23	37	24	6	172	100.3	0.305	217	0.19	1	3	1	0	2	1	3	1	0
0	a1135	1	30.29	1350	1	1	1	0	0	0	0	0	1	0	0	0	1	0	1	15	2	3	0	0	98.1	0.292	393	0.31	1	3	1	0	2	1	2	0	0
0	a1136	1	25.43	880	0	0	0	0	0	0	1	0	1	1	1	1	1	1	1	9	89	46	5	196	107	0.335	297	0.33	2	2	0	0	2	2	2	0	0
0	a1137	1	27.14	700	1	1	0	1	0	0	1	0	1	0	1	0	1	1	0	7	5	34	7	114	91	0.281	217	0.21	2	2	1	0	1	2	2	0	0
0	a1138	1	27.43	970	1	1	1	1	0	0	0	0	1	0	1	1	1	0	0	6	6	22	5	136	88	0.262	426	0.41	2	2	0	0	2	2	2	0	0
0	a1139	0	27.29	650	1	1	0	1	0	0	0	0	1	1	1	0	1	0	0	11	0	23	3	50	83	0.247	402	0.44	2	3	1	0	2	2	2	0	0
0	a1140	0	29.14	1000	1	1	0	1	0	0	0	0	1	0	1	0	1	0	0	6	0	12	2	39	102	0.314	457	0.47	2	2	2	0	3	2	2	1	0
0	a1141	1	27.43	1340	1	0	0	0	0	0	0	0	1	1	1	0	0	0	0	8	27	32	9	374	105	0.323	391	0.4	2	2	2	0	3	2	2	0	0
1	a1142	0	31.57	1170	1	1	0	1	1	0	0	0	1	1	0	0	0	0	1	9	12	25	1	28	87.8	0.254	247	0.19	2	4	0	0	3	2	4	0	0
0	a1143	1	25.71	870	0	0	1	0	0	0	1	1	1	1	1	0	1	1	0	16	28	16	11	308	116.7	0.346	358	0.32	1	2	1	0	3	1	2	0	0
0	a1144	1	25.71	780	0	0	1	0	0	0	1	0	1	1	1	1	1	1	0	18	13	21	7	164	79	0.248	134	0.16	1	3	1	0	3	1	2	0	0
1	a1145	0	35.14	1700	1	1	0	1	0	0	0	0	0	0	0	1	0	0	0	0	0	0	0	0	108	0.329	442	0.51	2	4	1	0	3	2	4	1	0
0	a1146	1	26.29	995	1	0	0	0	0	0	0	0	1	1	1	0	1	0	0	14	3	8	6	158	102	0.312	232	0.23	2	3	1	0	3	2	1	0	0
0	a1147	1	26.43	930	1	0	0	0	0	0	1	0	1	1	1	1	1	0	0	17	24	43	7	212	90	0.267	283	0.34	2	2	2	0	3	2	2	0	0
0	a1148	1	28.43	955	1	1	0	1	0	0	1	0	1	0	1	0	0	0	0	8	11	16	2	64	124	0.364	301	0.3	2	2	1	0	3	1	0	0	0
0	a1149	0	26.57	925	1	0	0	0	0	0	1	0	1	1	1	0	1	0	0	10	7	21	12	282	123	0.368	141	0.13	2	3	1	0	2	2	3	0	0
0	a1150	1	26.57	850	0	0	0	0	0	1	1	0	1	1	1	0	0	0	0	21	19	13	8	152	89	0.26	278	0.3	2	3	1	0	2	2	1	0	0
0	a1151	0	26.29	750	1	1	0	1	0	0	1	1	1	1	1	0	1	0	0	18	24	30	5	126	114.3	0.348	274	0.22	2	2	1	0	3	2	2	2	0
1	a1152	0	29.57	1680	1	0	0	0	0	0	0	0	1	0	1	1	1	0	0	5	0	11	3	138	100	0.294	304	0.32	2	4	1	1	3	2	4	2	1
0	a1153	0	27.86	950	1	0	0	0	0	0	1	0	1	1	1	1	0	0	0	18	23	20	5	115	89	0.267	313	0.29	2	2	2	0	3	2	3	2	0
0	a1154	1	28.14	1440	1	0	0	0	0	0	1	0	1	1	0	0	0	1	1	2	5	40	3	150	97	0.289	562	0.5	1	3	1	0	3	1	3	1	0
0	a1155	1	28.71	960	1	1	1	0	0	0	1	0	1	1	1	0	1	0	0	9	15	12	4	148	89	0.272	358	0.31	2	3	0	0	3	2	2	1	0
0	a1156	1	28.14	1820	1	1	0	0	1	0	1	1	1	1	1	0	1	0	1	23	17	21	9	358	87	0.264	236	0.27	1	3	1	0	3	2	3	1	0
0	a1157	1	28.14	755	1	1	0	1	0	0	0	0	1	1	0	1	0	0	0	29	0	34	7	136	93.3	0.288	379	0.39	2	3	1	0	3	2	2	0	0
1	a1158	0	29.14	1060	1	0	0	0	1	0	0	0	1	1	1	0	1	0	0	23	2	3	3	96	96	0.293	176	0.18	2	3	1	0	3	1	3	1	0
0	a1159	1	29.86	1390	1	0	0	0	0	0	0	0	1	1	0	1	1	0	0	17	33	35	6	202	123	0.376	243	0.26	2	2	1	0	2	2	2	0	1
0	a1160	1	32.29	1450	1	1	0	1	0	0	0	0	1	0	1	0	1	0	0	0	0	10	0	0	90	0.263	331	0.37	2	2	1	0	2	2	2	0	0
0	a1161	0	26.71	900	1	0	0	0	0	0	0	0	1	0	1	0	1	0	0	9	1	22	2	50	89	0.275	149	0.17	2	3	1	0	3	2	3	2	0
0	a1162	0	28.14	1025	1	0	1	0	0	0	1	0	1	1	0	1	1	1	1	11	51	25	3	180	110	0.356	411	0.4	2	3	2	0	2	2	3	0	1
0	a1163	0	27.71	1350	1	1	0	0	0	0	1	0	1	0	0	1	0	1	0	10	5	13	5	184	117	0.366	623	0.55	2	2	0	0	3	2	3	0	1
1	a1164	0	24.57	690	1	0	0	0	0	0	1	0	1	1	1	1	1	0	1	4	89	0	13	204	116	0.365	386	0.36	1	3	1	0	3	1	3	2	0
0	a1165	1	29.14	990	1	1	0	1	0	0	1	0	1	1	1	1	1	0	1	17	6	14	4	94	102	0.311	224	0.2	2	3	0	0	3	2	2	0	0
0	a1166	1	29.29	1100	1	1	0	1	0	0	1	0	1	1	1	0	0	0	0	12	27	24	7	186	144	0.43	169	0.18	2	3	0	0	3	2	1	0	0
0	a1167	1	28.43	840	1	1	0	1	0	0	1	0	1	1	0	1	0	0	0	47	6	132	10	205	105	0.33	543	0.43	2	3	0	0	3	2	2	0	0
0	a1168	1	31.14	1560	1	1	0	0	0	0	1	0	1	1	1	0	0	0	0	7	3	36	2	76	90	0.28	255	0.26	2	3	1	1	3	2	0	0	0
0	a1169	1	29.71	1350	1	1	0	0	0	0	1	0	1	1	0	0	0	0	1	28	15	17	4	134	76	0.23	742	0.65	2	3	1	1	3	2	2	2	1
1	a1170	0	27.14	700	0	1	0	1	0	0	1	0	1	1	1	1	1	1	0	20	27	60	9	154	102	0.314	270	0.3	2	2	2	0	3	2	2	0	0
0	a1171	1	29.29	1320	1	0	0	0	0	0	1	0	1	1	1	0	1	0	0	24	27	0	3	102	117	0.331	117	0.14	1	2	2	0	3	1	3	0	0
0	a1172	1	30.29	1600	1	1	0	0	0	0	1	0	1	0	1	0	1	1	0	2	0	16	1	100	113	0.358	556	0.52	2	2	2	0	3	1	2	0	0
0	a1173	0	27.71	900	1	1	0	0	0	0	1	0	1	1	1	1	0	0	1	3	5	20	3	86	120	0.379	363	0.34	2	2	2	0	3	1	2	0	0
0	a1174	0	30.43	1490	1	1	0	1	0	0	0	0	1	0	0	0	0	0	1	8	0	10	0	0	112	0.368	429	0.38	1	3	2	0	3	2	3	1	0
0	a1175	1	30.29	1280	1	1	0	1	0	0	1	0	1	1	0	0	1	0	1	24	5	5	1	48	79	0.25	216	0.24	2	1	1	0	3	2	1	2	0
0	a1176	1	26.14	850	1	0	0	0	0	0	1	0	1	1	1	1	1	1	1	25	41	45	3	84	103	0.325	442	0.39	1	3	1	0	2	1	2	2	0
0	a1177	0	33	1790	1	1	1	0	0	0	1	0	1	0	0	0	0	1	0	4	0	7	1	46	95	0.275	484	0.47	2	3	1	0	3	1	3	1	0
0	a1178	1	29.57	950	1	1	1	0	0	0	0	0	1	0	1	0	1	0	0	14	0	27	2	64	91	0.268	473	0.46	2	3	2	0	3	2	3	2	0
0	a1179	0	35.86	2380	1	0	0	0	0	0	0	0	0	0	0	0	0	0	0	5	0	2	0	0	168	0.489	304	0.31	2	4	1	0	3	2	4	0	0
0	a1180	0	29.43	1000	1	1	0	1	0	0	0	0	1	1	1	0	1	1	0	23	0	25	4	114	86	0.267	335	0.35	2	2	0	0	3	1	2	0	0
1	a1181	1	28.57	990	1	1	0	1	1	0	0	0	1	1	1	0	1	0	0	25	0	36	5	146	153	0.457	438	0.42	1	1	2	1	3	1	1	0	0
0	a1182	0	30.43	1400	1	1	0	0	0	0	0	0	1	0	1	0	1	1	0	22	0	10	4	130	110	0.342	361	0.35	2	2	1	0	3	2	2	0	0
0	a1183	0	28	1200	1	0	1	0	0	0	0	0	1	1	1	0	1	1	0	18	0	45	4	120	105	0.321	366	0.38	2	2	1	0	3	2	2	0	0
1	a1184	1	26.57	680	1	1	0	1	0	0	0	0	1	1	1	0	1	0	1	28	4	17	6	140	126	0.414	193	0.19	1	3	1	0	3	1	1	0	0
0	a1185	0	31	1000	1	1	1	0	0	0	0	0	1	0	0	0	1	0	0	0	0	6	0	0	125	0.392	324	0.32	2	2	1	0	1	2	2	0	0
